# Supplementary material for: Knowledge, Attitude, and Practices on Antimicrobial Use and Antimicrobial Resistance among Poultry Drug and Feed Sellers in Bangladesh
Source: Vet Sci. 2021 Jun 15;8(6):111. doi: 10.3390/vetsci8060111 (PMC8232782; doi:10.3390/vetsci8060111)
Supplement: Supplementary file 1 [file vetsci-08-00111-s001.zip]

Archive with 1 entries (1 files):
- vetsci-1197373-supplementary.xlsx
