# Supplementary material for: Knowledge, Attitude, and Practices on Antimicrobial Use and Antimicrobial Resistance among Poultry Drug and Feed Sellers in Bangladesh
Source: Vet Sci. 2021 Jun 15;8(6):111. doi: 10.3390/vetsci8060111 (PMC8232782; doi:10.3390/vetsci8060111)
Supplement: Supplementary file 1 [file vetsci-08-00111-s001.zip › vetsci-1197373-supplementary.xlsx]

## Sheet: Data set
Participant SL. No.	Data Collector	District	Upazila	Type of respodent/Seller	Age	Experience	Level of education	Training on drug	Ciprofloxacin	Amoxicillin	Enrofloxacin	Levofloxacin	Oxytetracycline	Tetracycline	Sulfadiazine	Trimethoprim	Norfloxacin	Do you know about withdrawal period of antimicrobial?	Do you know about antimicrobial residues?	Do you know about antimicrobial resistance?	Do you know antimicrobials can be treated for all diseases?	Do you know antimicrobials are effective against viral infections?	Do you know all antimicrobials can show the same curative effect in poultry diseases?	Do you know antimicrobials have some side effects?	Do you know antimicrobials are required for all flocks, when one bird is sick?	Do you know antimicrobials can be passed to human from poultry products?	I think indiscriminate use of antimicrobials may lead to AMR	I think missing dose of antimicrobials can lead to AMR	I think restriction on antimicrobials use can be harmful than benefits	I think antimicrobials should be added with feed to prevent diseases at any time.	I think antimicrobials should be stored in a designated place of the shop	I think antimicrobials should be sold with less price about to expire to prevent wastage.	Do you sell antimicrobials without prescription?	Do you recommend farmers to use antimicrobials as growth promoter?	Do you encourage farmers to maintain withdrawal period?	Do you ask farmers to increase dose and frequency?	Do you recommend farmers to stop using antimicrobials before completing course when poultry gets improved?	Do you suggest farmer to use less antimicrobial drug if not work?	Do you encourage farmers not to eat poultry during the use of antimicrobials?	Do you inform farmers about the course of antimicrobials?
1	Chattogram Veterinary and Animal Sciences University	Chattogram	Sitakund	Feed	34	10	Upto HSC	Yes	Yes	Yes	Yes	Yes	Yes	No	No	No	Yes	No	Yes	Yes	No	No	No	Yes	Yes	Yes	Yes	Yes	Yes	Yes	No	No	No	No	No	No	Yes	No	No	No
2	Chattogram Veterinary and Animal Sciences University	Chattogram	Sitakund	Feed	45	15	Upto HSC	Yes	Yes	Yes	Yes	Yes	No	No	No	No	Yes	Yes	Yes	Yes	No	Yes	No	Yes	Yes	Yes	Yes	Yes	Yes	Yes	No	No	Yes	No	No	Yes	Yes	Yes	No	No
3	Chattogram Veterinary and Animal Sciences University	Chattogram	Sitakund	Feed	41	15	Upto HSC	Yes	Yes	Yes	No	No	No	No	Yes	Yes	No	Yes	Yes	Yes	No	Yes	No	Yes	Yes	Yes	Yes	Yes	Yes	Yes	No	No	Yes	No	No	Yes	Yes	Yes	No	No
4	Chattogram Veterinary and Animal Sciences University	Chattogram	Sitakund	Feed	27	4	Graduate	Yes	Yes	Yes	No	Yes	No	No	No	No	No	Yes	Yes	Yes	No	No	No	Yes	Yes	Yes	Yes	Yes	No	No	No	No	Yes	No	Yes	Yes	No	Yes	Yes	No
5	Chattogram Veterinary and Animal Sciences University	Chattogram	Sitakund	Feed	46	19	Upto HSC	No	Yes	Yes	No	No	No	No	No	No	No	Yes	Yes	Yes	No	No	No	Yes	Yes	Yes	Yes	Yes	No	No	No	No	No	No	Yes	Yes	No	No	No	No
6	Chattogram Veterinary and Animal Sciences University	Chattogram	Mirsharai	Feed	40	4	Graduate	No	Yes	Yes	Yes	No	Yes	No	Yes	Yes	No	Yes	Yes	Yes	No	No	No	Yes	Yes	Yes	Yes	Yes	No	No	No	No	Yes	No	Yes	Yes	Yes	No	No	No
7	Chattogram Veterinary and Animal Sciences University	Chattogram	Mirsharai	Feed	29	6	Upto HSC	Yes	Yes	Yes	No	Yes	Yes	No	No	Yes	No	Yes	No	No	Yes	Yes	No	Yes	Yes	No	No	Yes	No	No	No	No	No	No	Yes	No	No	No	No	Yes
8	Chattogram Veterinary and Animal Sciences University	Chattogram	Mirsharai	Feed	50	30	Upto HSC	No	Yes	No	Yes	Yes	Yes	No	No	Yes	No	Yes	No	No	No	No	No	Yes	Yes	No	No	Yes	No	No	No	No	Yes	No	Yes	Yes	Yes	No	No	Yes
9	Chattogram Veterinary and Animal Sciences University	Chattogram	Mirsharai	Feed	26	3	Upto HSC	Yes	Yes	Yes	Yes	Yes	Yes	No	No	No	No	Yes	Yes	Yes	No	No	No	Yes	Yes	No	Yes	No	No	Yes	No	No	No	No	Yes	Yes	Yes	No	No	No
10	Chattogram Veterinary and Animal Sciences University	Chattogram	Mirsharai	Feed	50	2	Graduate	No	No	Yes	No	No	Yes	No	No	Yes	No	No	No	No	No	No	No	No	Yes	No	No	Yes	No	No	No	No	No	No	No	Yes	Yes	No	No	Yes
11	Chattogram Veterinary and Animal Sciences University	Chattogram	Hathazari	Feed	52	3	Upto HSC	No	Yes	Yes	Yes	No	Yes	No	No	No	No	Yes	No	No	Yes	Yes	No	Yes	Yes	No	No	No	Yes	Yes	No	Yes	Yes	No	No	No	No	Yes	Yes	Yes
12	Chattogram Veterinary and Animal Sciences University	Chattogram	Hathazari	Feed	40	10	Graduate	Yes	Yes	Yes	Yes	No	Yes	No	No	No	No	Yes	Yes	Yes	No	Yes	No	Yes	No	Yes	No	Yes	Yes	Yes	Yes	No	Yes	No	Yes	No	No	Yes	No	Yes
13	Chattogram Veterinary and Animal Sciences University	Chattogram	Hathazari	Feed	33	5	Upto HSC	No	Yes	No	No	No	Yes	No	Yes	No	No	Yes	Yes	Yes	No	Yes	No	Yes	Yes	Yes	No	Yes	Yes	No	No	No	Yes	Yes	Yes	No	No	Yes	No	No
14	Chattogram Veterinary and Animal Sciences University	Chattogram	Hathazari	Feed	36	7	Upto HSC	Yes	Yes	No	No	Yes	Yes	No	No	Yes	No	Yes	Yes	Yes	No	No	No	Yes	Yes	Yes	Yes	Yes	Yes	Yes	Yes	No	Yes	No	No	Yes	No	No	No	No
15	Chattogram Veterinary and Animal Sciences University	Chattogram	Hathazari	Feed	40	10	Upto HSC	Yes	Yes	Yes	Yes	No	Yes	No	No	No	No	Yes	No	No	Yes	Yes	No	Yes	Yes	Yes	No	No	Yes	No	No	Yes	Yes	No	No	No	No	Yes	Yes	Yes
16	Chattogram Veterinary and Animal Sciences University	Chattogram	Anwara	Feed	45	10	Graduate	Yes	Yes	Yes	No	Yes	Yes	Yes	No	Yes	Yes	Yes	Yes	Yes	No	No	No	Yes	Yes	Yes	Yes	Yes	No	No	Yes	No	No	No	No	No	No	Yes	No	No
17	Chattogram Veterinary and Animal Sciences University	Chattogram	Anwara	Feed	50	15	Upto HSC	Yes	Yes	Yes	No	No	Yes	Yes	No	No	No	Yes	Yes	Yes	No	No	Yes	No	Yes	Yes	Yes	No	No	Yes	Yes	No	Yes	No	No	Yes	Yes	Yes	No	Yes
18	Chattogram Veterinary and Animal Sciences University	Chattogram	Anwara	Feed	20	8	Upto HSC	Yes	Yes	Yes	No	No	Yes	Yes	No	No	Yes	Yes	No	No	Yes	Yes	Yes	Yes	Yes	No	No	No	Yes	Yes	Yes	No	Yes	Yes	Yes	Yes	No	Yes	No	No
19	Chattogram Veterinary and Animal Sciences University	Chattogram	Anwara	Feed	37	7	Upto HSC	Yes	Yes	Yes	No	Yes	Yes	No	No	No	No	Yes	No	No	No	No	No	Yes	Yes	Yes	Yes	No	Yes	No	Yes	No	Yes	No	Yes	Yes	No	Yes	No	No
20	Chattogram Veterinary and Animal Sciences University	Chattogram	Anwara	Feed	21	6	Upto HSC	No	Yes	Yes	Yes	Yes	Yes	Yes	No	No	No	No	No	No	No	Yes	No	Yes	Yes	Yes	Yes	Yes	Yes	Yes	Yes	No	Yes	No	No	Yes	No	No	No	Yes
21	Chattogram Veterinary and Animal Sciences University	Cox's Bazar	Cox's Bazar	Feed	27	5	Upto HSC	No	Yes	Yes	No	No	Yes	No	No	No	No	Yes	No	No	Yes	Yes	No	Yes	Yes	No	No	No	Yes	Yes	No	Yes	Yes	No	Yes	No	No	Yes	Yes	Yes
22	Chattogram Veterinary and Animal Sciences University	Cox's Bazar	Cox's Bazar	Feed	34	10	Graduate	Yes	Yes	No	Yes	Yes	Yes	No	No	No	No	Yes	Yes	Yes	No	Yes	No	Yes	No	Yes	No	Yes	Yes	Yes	Yes	No	Yes	No	No	No	No	Yes	No	Yes
23	Chattogram Veterinary and Animal Sciences University	Cox's Bazar	Cox's Bazar	Feed	39	6	Upto HSC	No	Yes	No	No	No	Yes	Yes	Yes	No	Yes	Yes	Yes	Yes	No	Yes	No	Yes	Yes	Yes	No	Yes	Yes	No	No	No	Yes	Yes	Yes	No	No	Yes	No	No
24	Chattogram Veterinary and Animal Sciences University	Cox's Bazar	Cox's Bazar	Feed	30	7	Upto HSC	Yes	Yes	Yes	No	Yes	Yes	Yes	No	No	No	Yes	Yes	Yes	No	No	No	Yes	Yes	Yes	Yes	Yes	Yes	Yes	Yes	No	Yes	No	No	Yes	No	No	No	No
25	Chattogram Veterinary and Animal Sciences University	Cox's Bazar	Cox's Bazar	Feed	45	11	Graduate	Yes	Yes	Yes	Yes	No	Yes	No	Yes	No	No	Yes	No	No	Yes	Yes	No	Yes	Yes	Yes	No	No	Yes	No	No	Yes	Yes	No	Yes	No	No	No	Yes	Yes
26	Chattogram Veterinary and Animal Sciences University	Cox's Bazar	Chakaria	Feed	24	10	Graduate	Yes	Yes	Yes	Yes	Yes	Yes	Yes	No	Yes	No	Yes	Yes	Yes	No	No	No	Yes	Yes	Yes	Yes	Yes	No	No	Yes	No	No	Yes	No	No	No	Yes	Yes	No
27	Chattogram Veterinary and Animal Sciences University	Cox's Bazar	Chakaria	Feed	45	10	Upto HSC	No	Yes	Yes	No	No	Yes	Yes	No	No	Yes	Yes	Yes	Yes	No	No	Yes	No	Yes	Yes	Yes	No	No	Yes	Yes	Yes	Yes	No	Yes	Yes	No	Yes	No	Yes
28	Chattogram Veterinary and Animal Sciences University	Cox's Bazar	Chakaria	Feed	23	3	Upto HSC	No	Yes	Yes	No	No	Yes	No	No	No	Yes	Yes	No	No	Yes	Yes	Yes	Yes	Yes	No	No	No	Yes	Yes	Yes	No	Yes	Yes	No	Yes	No	No	No	No
29	Chattogram Veterinary and Animal Sciences University	Cox's Bazar	Chakaria	Feed	38	7	Graduate	Yes	Yes	No	No	Yes	Yes	No	No	No	No	Yes	No	No	No	No	No	Yes	Yes	Yes	Yes	No	Yes	No	Yes	No	Yes	No	Yes	Yes	No	Yes	No	No
30	Chattogram Veterinary and Animal Sciences University	Cox's Bazar	Chakaria	Feed	24	4	Upto HSC	No	Yes	Yes	Yes	Yes	Yes	Yes	No	No	No	No	No	No	No	Yes	No	Yes	Yes	Yes	Yes	Yes	Yes	Yes	Yes	No	Yes	Yes	No	Yes	Yes	No	No	Yes
31	Chattogram Veterinary and Animal Sciences University	Cox's Bazar	Ramo	Feed	36	7	Upto HSC	Yes	Yes	Yes	Yes	No	Yes	No	No	Yes	No	Yes	No	No	Yes	Yes	No	Yes	Yes	No	No	No	Yes	Yes	No	No	Yes	No	Yes	No	No	Yes	Yes	Yes
32	Chattogram Veterinary and Animal Sciences University	Cox's Bazar	Ramo	Feed	43	10	Graduate	Yes	Yes	No	No	No	Yes	Yes	No	No	No	Yes	Yes	Yes	No	Yes	No	Yes	No	Yes	No	Yes	Yes	Yes	Yes	Yes	Yes	No	No	No	No	Yes	No	Yes
33	Chattogram Veterinary and Animal Sciences University	Cox's Bazar	Ramo	Feed	30	4	Upto HSC	No	Yes	Yes	Yes	Yes	Yes	No	Yes	No	Yes	Yes	Yes	Yes	No	Yes	No	Yes	Yes	Yes	No	Yes	Yes	No	No	No	Yes	Yes	Yes	No	No	Yes	No	No
34	Chattogram Veterinary and Animal Sciences University	Cox's Bazar	Ramo	Feed	34	7	Graduate	Yes	Yes	Yes	Yes	Yes	Yes	No	No	Yes	No	Yes	Yes	Yes	No	No	No	Yes	Yes	Yes	Yes	Yes	Yes	Yes	Yes	Yes	Yes	Yes	No	Yes	Yes	Yes	No	No
35	Chattogram Veterinary and Animal Sciences University	Cox's Bazar	Ramo	Feed	32	10	Upto HSC	No	Yes	Yes	Yes	No	Yes	No	Yes	No	No	Yes	No	No	Yes	Yes	No	Yes	Yes	Yes	No	No	Yes	No	No	Yes	Yes	No	No	No	Yes	Yes	No	Yes
36	Chattogram Veterinary and Animal Sciences University	Gazipur	Kapasia	Feed	25	14	Graduate	Yes	Yes	Yes	No	Yes	Yes	Yes	Yes	Yes	Yes	Yes	Yes	Yes	No	No	No	Yes	Yes	Yes	Yes	Yes	No	No	Yes	No	No	No	Yes	No	No	Yes	No	No
37	Chattogram Veterinary and Animal Sciences University	Gazipur	Kapasia	Feed	43	10	Upto HSC	Yes	Yes	No	Yes	No	Yes	Yes	No	No	No	Yes	Yes	Yes	No	No	Yes	No	Yes	Yes	Yes	No	No	Yes	Yes	No	Yes	No	No	Yes	Yes	Yes	Yes	Yes
38	Chattogram Veterinary and Animal Sciences University	Gazipur	Kapasia	Feed	33	6	Upto HSC	No	Yes	Yes	No	No	Yes	Yes	No	No	Yes	Yes	No	No	Yes	Yes	Yes	Yes	Yes	No	No	No	Yes	Yes	Yes	No	Yes	Yes	Yes	Yes	No	Yes	No	No
39	Chattogram Veterinary and Animal Sciences University	Gazipur	Kapasia	Feed	28	8	Upto HSC	Yes	Yes	Yes	No	Yes	Yes	No	No	Yes	No	Yes	No	No	No	No	No	Yes	Yes	Yes	Yes	No	Yes	No	Yes	No	Yes	No	Yes	Yes	No	Yes	No	No
40	Chattogram Veterinary and Animal Sciences University	Gazipur	Kapasia	Feed	42	10	Graduate	No	Yes	Yes	Yes	Yes	Yes	Yes	No	No	No	No	No	No	No	Yes	No	Yes	Yes	Yes	Yes	Yes	Yes	Yes	Yes	No	Yes	No	No	Yes	No	No	No	Yes
41	Chattogram Veterinary and Animal Sciences University	Gazipur	Sreepur	Feed	34	10	Graduate	Yes	Yes	Yes	Yes	Yes	Yes	Yes	No	Yes	No	Yes	Yes	Yes	No	No	No	Yes	Yes	Yes	Yes	Yes	No	No	Yes	No	No	Yes	No	No	No	Yes	Yes	No
42	Chattogram Veterinary and Animal Sciences University	Gazipur	Sreepur	Feed	29	10	Upto HSC	No	Yes	Yes	No	No	Yes	Yes	No	No	Yes	Yes	Yes	Yes	No	No	Yes	No	Yes	Yes	Yes	No	No	Yes	Yes	Yes	Yes	No	Yes	Yes	No	Yes	No	Yes
43	Chattogram Veterinary and Animal Sciences University	Gazipur	Sreepur	Feed	27	6	Upto HSC	No	Yes	Yes	No	No	Yes	No	No	No	Yes	Yes	No	No	Yes	Yes	Yes	Yes	Yes	No	No	No	Yes	Yes	Yes	No	Yes	Yes	No	Yes	No	No	No	No
44	Chattogram Veterinary and Animal Sciences University	Gazipur	Sreepur	Feed	25	7	Graduate	Yes	Yes	No	No	Yes	Yes	No	No	No	No	Yes	No	No	No	No	No	Yes	Yes	Yes	Yes	No	Yes	No	Yes	No	Yes	No	Yes	Yes	No	Yes	No	No
45	Chattogram Veterinary and Animal Sciences University	Gazipur	Sreepur	Feed	34	4	Upto HSC	No	Yes	Yes	Yes	Yes	Yes	Yes	No	No	No	No	No	No	No	Yes	No	Yes	Yes	Yes	Yes	Yes	Yes	Yes	Yes	No	Yes	Yes	No	Yes	Yes	No	No	Yes
46	Chattogram Veterinary and Animal Sciences University	Gazipur	Kaligonj	Feed	45	7	Upto HSC	Yes	Yes	Yes	Yes	No	Yes	No	No	Yes	No	Yes	No	No	Yes	Yes	No	Yes	Yes	No	No	No	Yes	Yes	No	No	Yes	No	Yes	No	No	Yes	Yes	Yes
47	Chattogram Veterinary and Animal Sciences University	Gazipur	Kaligonj	Feed	34	10	Graduate	Yes	Yes	No	No	No	Yes	Yes	No	No	No	Yes	Yes	Yes	No	Yes	No	Yes	No	Yes	No	Yes	Yes	Yes	Yes	Yes	Yes	No	No	No	No	Yes	No	Yes
48	Chattogram Veterinary and Animal Sciences University	Gazipur	Kaligonj	Feed	23	3	Upto HSC	No	Yes	Yes	Yes	Yes	Yes	No	Yes	No	Yes	Yes	Yes	Yes	No	Yes	No	Yes	Yes	Yes	No	Yes	Yes	No	No	No	Yes	Yes	Yes	No	No	Yes	No	No
49	Chattogram Veterinary and Animal Sciences University	Gazipur	Kaligonj	Feed	37	5	Graduate	Yes	Yes	Yes	Yes	Yes	Yes	No	No	Yes	No	Yes	Yes	Yes	No	No	No	Yes	Yes	Yes	Yes	Yes	Yes	Yes	Yes	Yes	Yes	Yes	No	Yes	Yes	Yes	No	No
50	Chattogram Veterinary and Animal Sciences University	Gazipur	Kaligonj	Feed	28	8	Upto HSC	No	Yes	Yes	Yes	No	Yes	No	Yes	No	No	Yes	No	No	Yes	Yes	No	Yes	Yes	Yes	No	No	Yes	No	No	Yes	Yes	No	No	No	Yes	Yes	No	Yes
51	Chattogram Veterinary and Animal Sciences University	Narsingdi	Monohardi	Feed	30	5	Graduate	Yes	Yes	Yes	Yes	Yes	Yes	No	No	No	Yes	No	Yes	Yes	No	No	No	Yes	Yes	Yes	Yes	Yes	Yes	Yes	No	No	No	No	No	No	Yes	No	No	No
52	Chattogram Veterinary and Animal Sciences University	Narsingdi	Monohardi	Feed	28	9	Upto HSC	Yes	Yes	Yes	Yes	Yes	No	No	No	No	Yes	Yes	Yes	Yes	No	Yes	No	Yes	Yes	Yes	Yes	Yes	Yes	Yes	No	No	Yes	No	No	Yes	Yes	Yes	No	No
53	Chattogram Veterinary and Animal Sciences University	Narsingdi	Monohardi	Feed	35	10	Upto HSC	Yes	Yes	Yes	No	No	No	No	Yes	Yes	No	Yes	Yes	Yes	No	Yes	No	Yes	Yes	Yes	Yes	Yes	Yes	Yes	No	No	Yes	No	No	Yes	Yes	Yes	No	No
54	Chattogram Veterinary and Animal Sciences University	Narsingdi	Monohardi	Feed	50	6	Graduate	Yes	Yes	Yes	No	Yes	No	No	No	No	No	Yes	Yes	Yes	No	No	No	Yes	Yes	Yes	Yes	Yes	No	No	No	No	Yes	No	Yes	Yes	No	Yes	Yes	No
55	Chattogram Veterinary and Animal Sciences University	Narsingdi	Monohardi	Feed	29	9	Upto HSC	No	Yes	Yes	No	No	No	No	No	No	No	Yes	Yes	Yes	No	No	No	Yes	Yes	Yes	Yes	Yes	No	No	No	No	No	No	Yes	Yes	No	No	No	No
56	Chattogram Veterinary and Animal Sciences University	Narsingdi	Shibpur	Feed	32	6	Graduate	No	Yes	Yes	Yes	No	Yes	No	Yes	Yes	No	Yes	Yes	Yes	No	No	No	Yes	Yes	Yes	Yes	Yes	No	No	No	No	Yes	No	Yes	Yes	Yes	No	No	No
57	Chattogram Veterinary and Animal Sciences University	Narsingdi	Shibpur	Feed	34	7	Upto HSC	Yes	Yes	Yes	No	Yes	Yes	No	No	Yes	No	Yes	No	No	Yes	Yes	No	Yes	Yes	No	No	Yes	No	No	No	No	No	No	Yes	No	No	No	No	Yes
58	Chattogram Veterinary and Animal Sciences University	Narsingdi	Shibpur	Feed	38	9	Upto HSC	No	Yes	No	Yes	Yes	Yes	No	No	Yes	No	Yes	No	No	No	No	No	Yes	Yes	No	No	Yes	No	No	No	No	Yes	No	Yes	Yes	Yes	No	No	Yes
59	Chattogram Veterinary and Animal Sciences University	Narsingdi	Shibpur	Feed	43	6	Graduate	Yes	Yes	Yes	Yes	Yes	Yes	No	No	No	No	Yes	Yes	Yes	No	No	No	Yes	Yes	No	Yes	No	No	Yes	No	No	No	No	Yes	Yes	Yes	No	No	No
60	Chattogram Veterinary and Animal Sciences University	Narsingdi	Shibpur	Feed	47	4	Upto HSC	No	No	Yes	No	No	Yes	No	No	Yes	No	No	No	No	No	No	No	No	Yes	No	No	Yes	No	No	No	No	No	No	No	Yes	Yes	No	No	Yes
61	Chattogram Veterinary and Animal Sciences University	Narsingdi	Narsingdi Sadar	Feed	45	7	Upto HSC	No	Yes	Yes	Yes	No	Yes	No	No	No	No	Yes	No	No	Yes	Yes	No	Yes	Yes	No	No	No	Yes	Yes	No	Yes	Yes	No	No	No	No	Yes	Yes	Yes
62	Chattogram Veterinary and Animal Sciences University	Narsingdi	Narsingdi Sadar	Feed	32	2	Graduate	Yes	Yes	Yes	Yes	No	Yes	No	No	No	No	Yes	Yes	Yes	No	Yes	No	Yes	No	Yes	No	Yes	Yes	Yes	Yes	No	Yes	No	Yes	No	No	Yes	No	Yes
63	Chattogram Veterinary and Animal Sciences University	Narsingdi	Narsingdi Sadar	Feed	44	4	Upto HSC	No	Yes	No	No	No	Yes	No	Yes	No	No	Yes	Yes	Yes	No	Yes	No	Yes	Yes	Yes	No	Yes	Yes	No	No	No	Yes	Yes	Yes	No	No	Yes	No	No
64	Chattogram Veterinary and Animal Sciences University	Narsingdi	Narsingdi Sadar	Feed	32	6	Upto HSC	Yes	Yes	No	No	Yes	Yes	No	No	Yes	No	Yes	Yes	Yes	No	No	No	Yes	Yes	Yes	Yes	Yes	Yes	Yes	Yes	No	Yes	No	No	Yes	No	No	No	No
65	Chattogram Veterinary and Animal Sciences University	Narsingdi	Narsingdi Sadar	Feed	38	9	Graduate	Yes	Yes	Yes	Yes	No	Yes	No	No	No	No	Yes	No	No	Yes	Yes	No	Yes	Yes	Yes	No	No	Yes	No	No	Yes	Yes	No	No	No	No	Yes	Yes	Yes
66	Chattogram Veterinary and Animal Sciences University	Comilla	Comilla Sadar	Feed	43	6	Upto HSC	Yes	Yes	Yes	No	Yes	Yes	Yes	No	Yes	Yes	Yes	Yes	Yes	No	No	No	Yes	Yes	Yes	Yes	Yes	No	No	Yes	No	No	No	No	No	No	Yes	No	No
67	Chattogram Veterinary and Animal Sciences University	Comilla	Comilla Sadar	Feed	52	10	Upto HSC	No	Yes	Yes	No	No	Yes	Yes	No	No	No	Yes	Yes	Yes	No	No	Yes	No	Yes	Yes	Yes	No	No	Yes	Yes	No	Yes	No	No	Yes	Yes	Yes	No	Yes
68	Chattogram Veterinary and Animal Sciences University	Comilla	Comilla Sadar	Feed	32	6	Graduate	Yes	Yes	Yes	No	No	Yes	Yes	No	No	Yes	Yes	No	No	Yes	Yes	Yes	Yes	Yes	No	No	No	Yes	Yes	Yes	No	Yes	Yes	Yes	Yes	No	Yes	No	No
69	Chattogram Veterinary and Animal Sciences University	Comilla	Comilla Sadar	Feed	26	8	Upto HSC	Yes	Yes	Yes	No	Yes	Yes	No	No	No	No	Yes	No	No	No	No	No	Yes	Yes	Yes	Yes	No	Yes	No	Yes	No	Yes	No	Yes	Yes	No	Yes	No	No
70	Chattogram Veterinary and Animal Sciences University	Comilla	Comilla Sadar	Feed	31	4	Upto HSC	No	Yes	Yes	Yes	Yes	Yes	Yes	No	No	No	No	No	No	No	Yes	No	Yes	Yes	Yes	Yes	Yes	Yes	Yes	Yes	No	Yes	No	No	Yes	No	No	No	Yes
71	Chattogram Veterinary and Animal Sciences University	Comilla	Laksam	Feed	24	8	Upto HSC	Yes	Yes	Yes	No	No	Yes	No	No	No	No	Yes	No	No	Yes	Yes	No	Yes	Yes	No	No	No	Yes	Yes	No	Yes	Yes	No	Yes	No	No	Yes	Yes	Yes
72	Chattogram Veterinary and Animal Sciences University	Comilla	Laksam	Feed	32	6	Graduate	Yes	Yes	No	Yes	Yes	Yes	No	No	No	No	Yes	Yes	Yes	No	Yes	No	Yes	No	Yes	No	Yes	Yes	Yes	Yes	No	Yes	No	No	No	No	Yes	No	Yes
73	Chattogram Veterinary and Animal Sciences University	Comilla	Laksam	Feed	35	12	Graduate	No	Yes	No	No	No	Yes	Yes	Yes	No	Yes	Yes	Yes	Yes	No	Yes	No	Yes	Yes	Yes	No	Yes	Yes	No	No	No	Yes	Yes	Yes	No	No	Yes	No	No
74	Chattogram Veterinary and Animal Sciences University	Comilla	Laksam	Feed	30	8	Upto HSC	Yes	Yes	Yes	No	Yes	Yes	Yes	No	No	No	Yes	Yes	Yes	No	No	No	Yes	Yes	Yes	Yes	Yes	Yes	Yes	Yes	No	Yes	No	No	Yes	No	No	No	No
75	Chattogram Veterinary and Animal Sciences University	Comilla	Laksam	Feed	45	9	Upto HSC	Yes	Yes	Yes	Yes	No	Yes	No	Yes	No	No	Yes	No	No	Yes	Yes	No	Yes	Yes	Yes	No	No	Yes	No	No	Yes	Yes	No	Yes	No	No	No	Yes	Yes
76	Chattogram Veterinary and Animal Sciences University	Comilla	Chauddagram	Feed	30	6	Graduate	Yes	Yes	Yes	Yes	Yes	Yes	Yes	No	Yes	No	Yes	Yes	Yes	No	No	No	Yes	Yes	Yes	Yes	Yes	No	No	Yes	No	No	Yes	No	No	No	Yes	Yes	No
77	Chattogram Veterinary and Animal Sciences University	Comilla	Chauddagram	Feed	42	8	Upto HSC	No	Yes	Yes	No	No	Yes	Yes	No	No	Yes	Yes	Yes	Yes	No	No	Yes	No	Yes	Yes	Yes	No	No	Yes	Yes	Yes	Yes	No	Yes	Yes	No	Yes	No	Yes
78	Chattogram Veterinary and Animal Sciences University	Comilla	Chauddagram	Feed	45	4	Upto HSC	No	Yes	Yes	No	No	Yes	No	No	No	Yes	Yes	No	No	Yes	Yes	Yes	Yes	Yes	No	No	No	Yes	Yes	Yes	No	Yes	Yes	No	Yes	No	No	No	No
79	Chattogram Veterinary and Animal Sciences University	Comilla	Chauddagram	Feed	30	2	Graduate	Yes	Yes	No	No	Yes	Yes	No	No	No	No	Yes	No	No	No	No	No	Yes	Yes	Yes	Yes	No	Yes	No	Yes	No	Yes	No	Yes	Yes	No	Yes	No	No
80	Chattogram Veterinary and Animal Sciences University	Comilla	Chauddagram	Feed	26	4	Upto HSC	No	Yes	Yes	Yes	Yes	Yes	Yes	No	No	No	No	No	No	No	Yes	No	Yes	Yes	Yes	Yes	Yes	Yes	Yes	Yes	No	Yes	Yes	No	Yes	Yes	No	No	Yes
81	Chattogram Veterinary and Animal Sciences University	Sylhet	Balaganj	Feed	32	6	Upto HSC	Yes	Yes	Yes	Yes	No	Yes	No	No	Yes	No	Yes	No	No	Yes	Yes	No	Yes	Yes	No	No	No	Yes	Yes	No	No	Yes	No	Yes	No	No	Yes	Yes	Yes
82	Chattogram Veterinary and Animal Sciences University	Sylhet	Balaganj	Feed	34	9	Graduate	Yes	Yes	No	No	No	Yes	Yes	No	No	No	Yes	Yes	Yes	No	Yes	No	Yes	No	Yes	No	Yes	Yes	Yes	Yes	Yes	Yes	No	No	No	No	Yes	No	Yes
83	Chattogram Veterinary and Animal Sciences University	Sylhet	Balaganj	Feed	26	5	Upto HSC	No	Yes	Yes	Yes	Yes	Yes	No	Yes	No	Yes	Yes	Yes	Yes	No	Yes	No	Yes	Yes	Yes	No	Yes	Yes	No	No	No	Yes	Yes	Yes	No	No	Yes	No	No
84	Chattogram Veterinary and Animal Sciences University	Sylhet	Balaganj	Feed	30	7	Graduate	Yes	Yes	Yes	Yes	Yes	Yes	No	No	Yes	No	Yes	Yes	Yes	No	No	No	Yes	Yes	Yes	Yes	Yes	Yes	Yes	Yes	Yes	Yes	Yes	No	Yes	Yes	Yes	No	No
85	Chattogram Veterinary and Animal Sciences University	Sylhet	Balaganj	Feed	32	8	Upto HSC	No	Yes	Yes	Yes	No	Yes	No	Yes	No	No	Yes	No	No	Yes	Yes	No	Yes	Yes	Yes	No	No	Yes	No	No	Yes	Yes	No	No	No	Yes	Yes	No	Yes
86	Chattogram Veterinary and Animal Sciences University	Sylhet	Golapganj	Feed	23	12	Graduate	Yes	Yes	Yes	No	Yes	Yes	Yes	Yes	Yes	Yes	Yes	Yes	Yes	No	No	No	Yes	Yes	Yes	Yes	Yes	No	No	Yes	No	No	No	Yes	No	No	Yes	No	No
87	Chattogram Veterinary and Animal Sciences University	Sylhet	Golapganj	Feed	34	8	Upto HSC	Yes	Yes	No	Yes	No	Yes	Yes	No	No	No	Yes	Yes	Yes	No	No	Yes	No	Yes	Yes	Yes	No	No	Yes	Yes	No	Yes	No	No	Yes	Yes	Yes	Yes	Yes
88	Chattogram Veterinary and Animal Sciences University	Sylhet	Golapganj	Feed	31	3	Upto HSC	No	Yes	Yes	No	No	Yes	Yes	No	No	Yes	Yes	No	No	Yes	Yes	Yes	Yes	Yes	No	No	No	Yes	Yes	Yes	No	Yes	Yes	Yes	Yes	No	Yes	No	No
89	Chattogram Veterinary and Animal Sciences University	Sylhet	Golapganj	Feed	30	6	Upto HSC	Yes	Yes	Yes	No	Yes	Yes	No	No	Yes	No	Yes	No	No	No	No	No	Yes	Yes	Yes	Yes	No	Yes	No	Yes	No	Yes	No	Yes	Yes	No	Yes	No	No
90	Chattogram Veterinary and Animal Sciences University	Sylhet	Golapganj	Feed	40	9	Graduate	Yes	Yes	Yes	Yes	Yes	Yes	Yes	No	No	No	No	No	No	No	Yes	No	Yes	Yes	Yes	Yes	Yes	Yes	Yes	Yes	No	Yes	No	No	Yes	No	No	No	Yes
91	Chattogram Veterinary and Animal Sciences University	Sylhet	Sylhet Sadar	Feed	37	7	Graduate	No	Yes	Yes	Yes	Yes	Yes	Yes	No	Yes	No	Yes	Yes	Yes	No	No	No	Yes	Yes	Yes	Yes	Yes	No	No	Yes	No	No	Yes	No	No	No	Yes	Yes	No
92	Chattogram Veterinary and Animal Sciences University	Sylhet	Sylhet Sadar	Feed	42	9	Upto HSC	No	Yes	Yes	No	No	Yes	Yes	No	No	Yes	Yes	Yes	Yes	No	No	Yes	No	Yes	Yes	Yes	No	No	Yes	Yes	Yes	Yes	No	Yes	Yes	No	Yes	No	Yes
93	Chattogram Veterinary and Animal Sciences University	Sylhet	Sylhet Sadar	Feed	25	7	Graduate	No	Yes	Yes	No	No	Yes	No	No	No	Yes	Yes	No	No	Yes	Yes	Yes	Yes	Yes	No	No	No	Yes	Yes	Yes	No	Yes	Yes	No	Yes	No	No	No	No
94	Chattogram Veterinary and Animal Sciences University	Sylhet	Sylhet Sadar	Feed	34	4	Upto HSC	Yes	Yes	No	No	Yes	Yes	No	No	No	No	Yes	No	No	No	No	No	Yes	Yes	Yes	Yes	No	Yes	No	Yes	No	Yes	No	Yes	Yes	No	Yes	No	No
95	Chattogram Veterinary and Animal Sciences University	Sylhet	Sylhet Sadar	Feed	45	6	Upto HSC	No	Yes	Yes	Yes	Yes	Yes	Yes	No	No	No	No	No	No	No	Yes	No	Yes	Yes	Yes	Yes	Yes	Yes	Yes	Yes	No	Yes	Yes	No	Yes	Yes	No	No	Yes
96	Chattogram Veterinary and Animal Sciences University	Mymensingh	Trishal	Feed	29	4	Upto HSC	Yes	Yes	Yes	Yes	No	Yes	No	No	Yes	No	Yes	No	No	Yes	Yes	No	Yes	Yes	No	No	No	Yes	Yes	No	No	Yes	No	Yes	No	No	Yes	Yes	Yes
97	Chattogram Veterinary and Animal Sciences University	Mymensingh	Trishal	Feed	32	8	Graduate	Yes	Yes	No	No	No	Yes	Yes	No	No	No	Yes	Yes	Yes	No	Yes	No	Yes	No	Yes	No	Yes	Yes	Yes	Yes	Yes	Yes	No	No	No	No	Yes	No	Yes
98	Chattogram Veterinary and Animal Sciences University	Mymensingh	Trishal	Feed	34	10	Upto HSC	No	Yes	Yes	Yes	Yes	Yes	No	Yes	No	Yes	Yes	Yes	Yes	No	Yes	No	Yes	Yes	Yes	No	Yes	Yes	No	No	No	Yes	Yes	Yes	No	No	Yes	No	No
99	Chattogram Veterinary and Animal Sciences University	Mymensingh	Trishal	Feed	43	7	Graduate	Yes	Yes	Yes	Yes	Yes	Yes	No	No	Yes	No	Yes	Yes	Yes	No	No	No	Yes	Yes	Yes	Yes	Yes	Yes	Yes	Yes	Yes	Yes	Yes	No	Yes	Yes	Yes	No	No
100	Chattogram Veterinary and Animal Sciences University	Mymensingh	Trishal	Feed	24	7	Upto HSC	No	Yes	Yes	Yes	No	Yes	No	Yes	No	No	Yes	No	No	Yes	Yes	No	Yes	Yes	Yes	No	No	Yes	No	No	Yes	Yes	No	No	No	Yes	Yes	No	Yes
101	Chattogram Veterinary and Animal Sciences University	Mymensingh	Haluagat	Feed	28	9	Graduate	Yes	Yes	Yes	No	Yes	Yes	Yes	Yes	Yes	Yes	Yes	Yes	Yes	No	No	No	Yes	Yes	Yes	Yes	Yes	No	No	Yes	No	No	No	Yes	No	No	Yes	No	No
102	Chattogram Veterinary and Animal Sciences University	Mymensingh	Haluagat	Feed	22	6	Upto HSC	Yes	Yes	No	Yes	No	Yes	Yes	No	No	No	Yes	Yes	Yes	No	No	Yes	No	Yes	Yes	Yes	No	No	Yes	Yes	No	Yes	No	No	Yes	Yes	Yes	Yes	Yes
103	Chattogram Veterinary and Animal Sciences University	Mymensingh	Haluagat	Feed	32	5	Upto HSC	No	Yes	Yes	No	No	Yes	Yes	No	No	Yes	Yes	No	No	Yes	Yes	Yes	Yes	Yes	No	No	No	Yes	Yes	Yes	No	Yes	Yes	Yes	Yes	No	Yes	No	No
104	Chattogram Veterinary and Animal Sciences University	Mymensingh	Haluagat	Feed	25	7	Upto HSC	Yes	Yes	Yes	No	Yes	Yes	No	No	Yes	No	Yes	No	No	No	No	No	Yes	Yes	Yes	Yes	No	Yes	No	Yes	No	Yes	No	Yes	Yes	No	Yes	No	No
105	Chattogram Veterinary and Animal Sciences University	Mymensingh	Haluagat	Feed	34	5	Graduate	No	Yes	Yes	Yes	Yes	Yes	Yes	No	No	No	No	No	No	No	Yes	No	Yes	Yes	Yes	Yes	Yes	Yes	Yes	Yes	No	Yes	No	No	Yes	No	No	No	Yes
106	Chattogram Veterinary and Animal Sciences University	Mymensingh	Bhaluka	Feed	26	9	Graduate	Yes	Yes	Yes	Yes	Yes	Yes	Yes	No	Yes	No	Yes	Yes	Yes	No	No	No	Yes	Yes	Yes	Yes	Yes	No	No	Yes	No	No	Yes	No	No	No	Yes	Yes	No
107	Chattogram Veterinary and Animal Sciences University	Mymensingh	Bhaluka	Feed	35	7	Upto HSC	No	Yes	Yes	No	No	Yes	No	No	No	Yes	Yes	Yes	Yes	No	No	Yes	No	Yes	Yes	Yes	No	No	Yes	Yes	Yes	Yes	No	Yes	Yes	No	Yes	No	Yes
108	Chattogram Veterinary and Animal Sciences University	Mymensingh	Bhaluka	Feed	25	8	Upto HSC	No	Yes	Yes	No	No	Yes	Yes	No	No	Yes	Yes	No	No	Yes	Yes	Yes	Yes	Yes	No	No	No	Yes	Yes	Yes	No	Yes	Yes	No	Yes	No	No	No	No
109	Chattogram Veterinary and Animal Sciences University	Mymensingh	Bhaluka	Feed	32	5	Graduate	No	Yes	No	No	Yes	Yes	No	No	No	No	Yes	No	No	No	No	No	Yes	Yes	Yes	Yes	No	Yes	No	Yes	No	Yes	No	Yes	Yes	No	Yes	No	No
110	Chattogram Veterinary and Animal Sciences University	Mymensingh	Bhaluka	Feed	38	5	Upto HSC	Yes	Yes	Yes	Yes	Yes	Yes	Yes	No	No	No	No	No	No	No	Yes	No	Yes	Yes	Yes	Yes	Yes	Yes	Yes	Yes	No	Yes	Yes	No	Yes	Yes	No	No	Yes
111	Chattogram Veterinary and Animal Sciences University	Chattogram	Sitakund	Drug	40	10	Upto HSC	Yes	Yes	Yes	Yes	Yes	Yes	No	Yes	Yes	No	Yes	Yes	Yes	No	No	No	Yes	Yes	Yes	Yes	Yes	Yes	Yes	Yes	No	Yes	No	Yes	No	No	Yes	No	No
112	Chattogram Veterinary and Animal Sciences University	Chattogram	Sitakund	Drug	46	10	Graduate	Yes	Yes	Yes	Yes	Yes	Yes	No	No	No	No	Yes	Yes	Yes	No	No	No	Yes	No	Yes	Yes	Yes	Yes	Yes	No	No	No	Yes	Yes	No	Yes	Yes	No	Yes
113	Chattogram Veterinary and Animal Sciences University	Chattogram	Sitakund	Drug	40	10	Upto HSC	Yes	Yes	Yes	Yes	No	No	No	No	No	No	Yes	Yes	Yes	No	No	No	Yes	No	Yes	Yes	Yes	Yes	Yes	No	No	No	No	No	No	No	Yes	No	Yes
114	Chattogram Veterinary and Animal Sciences University	Chattogram	Sitakund	Drug	38	19	Upto HSC	Yes	Yes	Yes	Yes	No	No	No	No	No	Yes	Yes	Yes	Yes	No	No	No	Yes	No	Yes	Yes	Yes	Yes	Yes	No	No	Yes	No	Yes	No	No	Yes	No	No
115	Chattogram Veterinary and Animal Sciences University	Chattogram	Sitakunda	Drug	38	5	Graduate	No	Yes	Yes	Yes	Yes	No	No	No	No	No	Yes	No	Yes	No	Yes	Yes	Yes	Yes	Yes	Yes	Yes	Yes	No	No	No	Yes	Yes	No	Yes	Yes	Yes	No	Yes
116	Chattogram Veterinary and Animal Sciences University	Chattogram	Mirsharai	Drug	43	20	Upto HSC	No	Yes	No	Yes	Yes	Yes	No	Yes	Yes	No	Yes	Yes	Yes	Yes	No	No	Yes	No	Yes	Yes	Yes	No	No	No	No	No	No	Yes	No	Yes	No	No	Yes
117	Chattogram Veterinary and Animal Sciences University	Chattogram	Mirsharai	Drug	40	4	Upto HSC	No	Yes	No	No	Yes	Yes	No	Yes	Yes	No	Yes	Yes	Yes	No	No	No	Yes	Yes	Yes	Yes	Yes	Yes	No	No	No	No	No	Yes	No	No	Yes	No	No
118	Chattogram Veterinary and Animal Sciences University	Chattogram	Mirsharai	Drug	60	16	Graduate	No	Yes	No	Yes	No	Yes	No	No	No	No	Yes	No	No	Yes	Yes	No	Yes	No	Yes	No	No	No	No	Yes	Yes	Yes	No	Yes	Yes	Yes	No	No	No
119	Chattogram Veterinary and Animal Sciences University	Chattogram	Mirsharai	Drug	25	2	Graduate	No	Yes	Yes	Yes	Yes	Yes	No	Yes	Yes	No	Yes	No	No	No	No	No	Yes	No	No	No	Yes	No	No	No	No	No	No	Yes	No	No	No	No	No
120	Chattogram Veterinary and Animal Sciences University	Chattogram	Mirsharai	Drug	33	3	Graduate	No	Yes	Yes	No	Yes	Yes	No	No	No	No	No	Yes	Yes	No	Yes	No	Yes	No	Yes	Yes	Yes	No	No	No	No	No	No	Yes	No	No	No	No	Yes
121	Chattogram Veterinary and Animal Sciences University	Chattogram	Hathazari	Drug	23	7	Upto HSC	No	Yes	Yes	Yes	Yes	Yes	No	Yes	Yes	No	Yes	Yes	Yes	No	No	No	Yes	Yes	Yes	Yes	Yes	Yes	Yes	Yes	No	Yes	No	Yes	No	No	Yes	No	No
122	Chattogram Veterinary and Animal Sciences University	Chattogram	Hathazari	Drug	34	9	Graduate	Yes	Yes	Yes	Yes	Yes	Yes	No	No	No	No	Yes	Yes	Yes	No	No	No	Yes	No	Yes	Yes	Yes	Yes	Yes	No	No	No	Yes	Yes	No	Yes	Yes	No	Yes
123	Chattogram Veterinary and Animal Sciences University	Chattogram	Hathazari	Drug	43	10	Upto HSC	Yes	Yes	Yes	Yes	No	Yes	No	No	No	No	Yes	Yes	Yes	Yes	No	No	Yes	No	Yes	Yes	Yes	Yes	Yes	No	No	No	No	No	No	No	Yes	No	Yes
124	Chattogram Veterinary and Animal Sciences University	Chattogram	Hathazari	Drug	29	12	Upto HSC	Yes	Yes	Yes	Yes	No	No	Yes	No	No	Yes	Yes	Yes	Yes	No	No	No	Yes	No	Yes	Yes	Yes	Yes	Yes	No	No	Yes	No	Yes	No	No	Yes	No	No
125	Chattogram Veterinary and Animal Sciences University	Chattogram	Hathazari	Drug	42	7	Graduate	No	Yes	Yes	Yes	Yes	No	No	No	No	No	Yes	No	Yes	No	Yes	Yes	Yes	Yes	Yes	Yes	Yes	Yes	No	No	Yes	Yes	Yes	No	Yes	Yes	Yes	No	Yes
126	Chattogram Veterinary and Animal Sciences University	Chattogram	Anwara	Drug	28	15	Upto HSC	No	Yes	No	Yes	Yes	Yes	No	Yes	Yes	No	Yes	Yes	Yes	Yes	No	No	Yes	No	Yes	Yes	Yes	No	No	No	No	No	No	Yes	No	Yes	No	No	Yes
127	Chattogram Veterinary and Animal Sciences University	Chattogram	Anwara	Drug	50	5	Upto HSC	No	Yes	No	No	Yes	Yes	No	Yes	Yes	No	Yes	Yes	Yes	No	No	No	Yes	Yes	Yes	Yes	Yes	Yes	Yes	No	No	No	No	Yes	Yes	No	Yes	No	No
128	Chattogram Veterinary and Animal Sciences University	Chattogram	Anwara	Drug	43	14	Graduate	Yes	Yes	No	Yes	No	Yes	Yes	No	No	No	Yes	No	No	Yes	Yes	No	Yes	No	Yes	No	No	No	No	Yes	Yes	Yes	No	Yes	Yes	Yes	No	No	No
129	Chattogram Veterinary and Animal Sciences University	Chattogram	Anwara	Drug	27	8	Graduate	No	Yes	Yes	Yes	Yes	Yes	No	Yes	Yes	No	Yes	No	No	No	No	No	Yes	No	No	No	Yes	No	No	No	No	No	No	Yes	No	No	No	No	No
130	Chattogram Veterinary and Animal Sciences University	Chattogram	Anwara	Drug	32	5	Graduate	No	Yes	Yes	No	Yes	Yes	No	No	No	No	No	Yes	Yes	No	Yes	No	Yes	No	Yes	Yes	Yes	No	No	No	No	No	No	Yes	No	No	No	No	Yes
131	Chattogram Veterinary and Animal Sciences University	Cox's Bazar	Cox's Bazar	Drug	35	9	Upto HSC	Yes	Yes	Yes	Yes	Yes	Yes	No	Yes	Yes	No	Yes	Yes	Yes	No	No	No	Yes	Yes	Yes	Yes	Yes	Yes	Yes	Yes	No	Yes	No	Yes	No	No	Yes	No	No
132	Chattogram Veterinary and Animal Sciences University	Cox's Bazar	Cox's Bazar	Drug	40	5	Graduate	Yes	Yes	Yes	Yes	Yes	Yes	No	No	No	No	Yes	Yes	Yes	No	No	No	Yes	No	Yes	Yes	Yes	Yes	Yes	No	No	No	Yes	Yes	No	Yes	Yes	No	Yes
133	Chattogram Veterinary and Animal Sciences University	Cox's Bazar	Cox's Bazar	Drug	28	10	Upto HSC	Yes	Yes	Yes	Yes	No	No	No	No	No	No	Yes	Yes	Yes	No	No	No	Yes	No	Yes	Yes	Yes	Yes	Yes	No	No	No	No	No	No	No	Yes	No	Yes
134	Chattogram Veterinary and Animal Sciences University	Cox's Bazar	Cox's Bazar	Drug	35	12	Upto HSC	Yes	Yes	Yes	Yes	No	No	No	No	No	Yes	Yes	Yes	Yes	No	No	No	Yes	No	Yes	Yes	Yes	Yes	Yes	No	No	Yes	No	Yes	No	No	Yes	No	No
135	Chattogram Veterinary and Animal Sciences University	Cox's Bazar	Cox's Bazar	Drug	34	15	Graduate	No	Yes	Yes	Yes	Yes	No	No	No	No	No	Yes	No	Yes	No	Yes	Yes	Yes	Yes	Yes	Yes	Yes	Yes	No	No	No	Yes	Yes	No	Yes	Yes	Yes	No	Yes
136	Chattogram Veterinary and Animal Sciences University	Cox's Bazar	Chakaria	Drug	40	10	Upto HSC	No	Yes	No	Yes	Yes	Yes	No	Yes	Yes	No	Yes	Yes	Yes	Yes	No	No	Yes	No	Yes	Yes	Yes	No	No	No	No	No	No	Yes	No	Yes	No	No	Yes
137	Chattogram Veterinary and Animal Sciences University	Cox's Bazar	Chakaria	Drug	28	5	Upto HSC	No	Yes	No	No	Yes	Yes	No	Yes	Yes	No	Yes	Yes	Yes	No	No	No	Yes	Yes	Yes	Yes	Yes	Yes	No	No	No	No	No	Yes	No	No	Yes	No	No
138	Chattogram Veterinary and Animal Sciences University	Cox's Bazar	Chakaria	Drug	54	12	Graduate	No	Yes	No	Yes	No	Yes	No	No	No	No	Yes	No	No	Yes	Yes	No	Yes	No	Yes	No	No	No	No	Yes	Yes	Yes	No	No	Yes	Yes	No	No	No
139	Chattogram Veterinary and Animal Sciences University	Cox's Bazar	Chakaria	Drug	30	7	Graduate	No	Yes	Yes	Yes	Yes	Yes	No	Yes	Yes	No	Yes	No	No	No	No	No	Yes	No	No	No	Yes	No	No	No	No	No	No	Yes	No	Yes	No	No	No
140	Chattogram Veterinary and Animal Sciences University	Cox's Bazar	Chakaria	Drug	32	5	Graduate	No	Yes	Yes	No	Yes	Yes	No	No	No	No	No	Yes	Yes	No	Yes	No	Yes	No	Yes	Yes	Yes	No	No	No	No	No	No	Yes	No	No	No	No	Yes
141	Chattogram Veterinary and Animal Sciences University	Cox's Bazar	Ramo	Drug	25	8	Upto HSC	No	Yes	Yes	Yes	Yes	Yes	No	Yes	Yes	No	Yes	Yes	Yes	No	No	No	Yes	Yes	Yes	Yes	Yes	Yes	Yes	Yes	No	Yes	No	Yes	No	No	Yes	No	No
142	Chattogram Veterinary and Animal Sciences University	Cox's Bazar	Ramo	Drug	28	10	Graduate	Yes	Yes	Yes	Yes	Yes	Yes	No	No	No	No	Yes	Yes	Yes	No	No	No	Yes	No	Yes	Yes	Yes	Yes	Yes	No	No	No	Yes	Yes	No	Yes	Yes	No	Yes
143	Chattogram Veterinary and Animal Sciences University	Cox's Bazar	Ramo	Drug	45	8	Upto HSC	Yes	Yes	Yes	Yes	No	Yes	No	No	No	No	Yes	Yes	Yes	Yes	No	No	Yes	No	Yes	Yes	Yes	Yes	Yes	No	No	No	No	No	No	No	Yes	No	Yes
144	Chattogram Veterinary and Animal Sciences University	Cox's Bazar	Ramo	Drug	34	10	Upto HSC	Yes	Yes	Yes	Yes	No	No	Yes	No	No	Yes	Yes	Yes	Yes	No	No	No	Yes	No	Yes	Yes	Yes	Yes	Yes	No	No	Yes	No	Yes	No	No	Yes	No	No
145	Chattogram Veterinary and Animal Sciences University	Cox's Bazar	Ramo	Drug	45	8	Graduate	No	Yes	Yes	Yes	Yes	No	No	No	No	No	Yes	No	Yes	No	Yes	Yes	Yes	Yes	Yes	Yes	Yes	Yes	No	No	Yes	Yes	Yes	No	Yes	Yes	Yes	No	Yes
146	Chattogram Veterinary and Animal Sciences University	Gazipur	Kapasia	Drug	30	12	Upto HSC	No	Yes	No	Yes	Yes	Yes	No	Yes	Yes	No	Yes	Yes	Yes	Yes	No	No	Yes	No	Yes	Yes	Yes	No	No	No	No	No	No	Yes	No	Yes	No	No	Yes
147	Chattogram Veterinary and Animal Sciences University	Gazipur	Kapasia	Drug	45	10	Upto HSC	No	Yes	No	No	Yes	Yes	No	Yes	Yes	No	Yes	Yes	Yes	No	No	No	Yes	Yes	Yes	Yes	Yes	Yes	Yes	No	No	No	No	Yes	Yes	No	Yes	No	No
148	Chattogram Veterinary and Animal Sciences University	Gazipur	Kapasia	Drug	43	11	Graduate	Yes	Yes	No	Yes	No	Yes	Yes	No	No	No	Yes	No	No	Yes	Yes	No	Yes	No	Yes	No	No	No	No	Yes	Yes	Yes	No	Yes	Yes	Yes	No	No	No
149	Chattogram Veterinary and Animal Sciences University	Gazipur	Kapasia	Drug	28	10	Graduate	No	Yes	Yes	Yes	Yes	Yes	No	Yes	Yes	No	Yes	No	No	No	No	No	Yes	No	No	No	Yes	No	No	No	No	No	No	Yes	No	Yes	No	No	No
150	Chattogram Veterinary and Animal Sciences University	Gazipur	Kapasia	Drug	33	5	Graduate	No	Yes	Yes	No	Yes	Yes	No	No	No	No	No	Yes	Yes	No	Yes	No	Yes	No	Yes	Yes	Yes	No	No	No	No	No	No	Yes	No	No	No	No	Yes
151	Chattogram Veterinary and Animal Sciences University	Gazipur	Sreepur	Drug	34	8	Upto HSC	Yes	Yes	Yes	Yes	Yes	Yes	No	Yes	Yes	No	Yes	Yes	Yes	No	No	No	Yes	Yes	Yes	Yes	Yes	Yes	Yes	Yes	No	Yes	No	Yes	No	No	Yes	No	No
152	Chattogram Veterinary and Animal Sciences University	Gazipur	Sreepur	Drug	40	12	Graduate	Yes	Yes	Yes	Yes	Yes	Yes	No	No	No	No	Yes	Yes	Yes	No	No	No	Yes	No	Yes	Yes	Yes	Yes	Yes	No	No	No	Yes	Yes	No	Yes	Yes	No	Yes
153	Chattogram Veterinary and Animal Sciences University	Gazipur	Sreepur	Drug	51	11	Upto HSC	Yes	Yes	Yes	Yes	No	No	No	No	No	No	Yes	Yes	Yes	No	No	No	Yes	No	Yes	Yes	Yes	Yes	Yes	No	No	No	No	No	No	No	Yes	No	Yes
154	Chattogram Veterinary and Animal Sciences University	Gazipur	Sreepur	Drug	38	15	Upto HSC	Yes	Yes	Yes	Yes	No	No	No	No	No	Yes	Yes	Yes	Yes	No	No	No	Yes	No	Yes	Yes	Yes	Yes	Yes	No	No	Yes	No	Yes	No	No	Yes	No	No
155	Chattogram Veterinary and Animal Sciences University	Gazipur	Sreepur	Drug	32	5	Graduate	No	Yes	Yes	Yes	Yes	No	No	No	No	No	Yes	No	Yes	No	Yes	Yes	Yes	Yes	Yes	Yes	Yes	Yes	No	No	No	Yes	Yes	No	Yes	Yes	Yes	No	Yes
156	Chattogram Veterinary and Animal Sciences University	Gazipur	Kaligonj	Drug	24	14	Upto HSC	No	Yes	No	Yes	Yes	Yes	No	Yes	Yes	No	Yes	Yes	Yes	Yes	No	No	Yes	No	Yes	Yes	Yes	No	No	No	No	No	No	Yes	No	Yes	No	No	Yes
157	Chattogram Veterinary and Animal Sciences University	Gazipur	Kaligonj	Drug	34	8	Upto HSC	No	Yes	No	No	Yes	Yes	No	Yes	Yes	No	Yes	Yes	Yes	No	No	No	Yes	Yes	Yes	Yes	Yes	Yes	No	No	No	No	No	Yes	No	No	Yes	No	No
158	Chattogram Veterinary and Animal Sciences University	Gazipur	Kaligonj	Drug	33	12	Graduate	No	Yes	No	Yes	No	Yes	No	No	No	No	Yes	No	No	Yes	Yes	No	Yes	No	Yes	No	No	No	No	Yes	Yes	Yes	No	Yes	Yes	Yes	No	No	No
159	Chattogram Veterinary and Animal Sciences University	Gazipur	Kaligonj	Drug	38	8	Graduate	No	Yes	Yes	Yes	Yes	Yes	No	Yes	Yes	No	Yes	No	No	No	No	No	Yes	No	No	No	Yes	No	No	No	No	No	No	Yes	No	No	No	No	No
160	Chattogram Veterinary and Animal Sciences University	Gazipur	Kaligonj	Drug	45	5	Graduate	No	Yes	Yes	No	Yes	Yes	No	No	No	No	No	Yes	Yes	No	Yes	No	Yes	No	Yes	Yes	Yes	No	No	No	No	No	No	Yes	No	No	No	No	Yes
161	Chattogram Veterinary and Animal Sciences University	Narsingdi	Monohardi	Drug	30	5	Upto HSC	No	Yes	Yes	Yes	Yes	Yes	No	Yes	Yes	No	Yes	Yes	Yes	No	No	Yes	Yes	Yes	Yes	Yes	Yes	Yes	Yes	Yes	No	Yes	No	Yes	No	No	Yes	No	No
162	Chattogram Veterinary and Animal Sciences University	Narsingdi	Monohardi	Drug	32	10	Graduate	Yes	Yes	Yes	Yes	Yes	Yes	No	No	No	No	Yes	Yes	Yes	No	No	No	Yes	No	Yes	Yes	Yes	Yes	Yes	No	No	No	Yes	Yes	No	Yes	Yes	No	Yes
163	Chattogram Veterinary and Animal Sciences University	Narsingdi	Monohardi	Drug	40	7	Upto HSC	Yes	Yes	Yes	Yes	No	Yes	No	No	No	No	Yes	Yes	Yes	Yes	No	No	Yes	No	Yes	Yes	Yes	Yes	Yes	No	No	No	No	No	No	No	Yes	No	Yes
164	Chattogram Veterinary and Animal Sciences University	Narsingdi	Monohardi	Drug	30	6	Upto HSC	Yes	Yes	Yes	Yes	No	No	Yes	No	No	Yes	Yes	Yes	Yes	No	No	No	Yes	No	Yes	Yes	Yes	Yes	Yes	No	No	Yes	No	Yes	No	No	Yes	No	No
165	Chattogram Veterinary and Animal Sciences University	Narsingdi	Monohardi	Drug	32	8	Graduate	No	Yes	Yes	Yes	Yes	No	No	No	No	No	Yes	No	Yes	No	Yes	Yes	Yes	Yes	Yes	Yes	Yes	Yes	No	No	Yes	Yes	Yes	No	Yes	Yes	Yes	No	Yes
166	Chattogram Veterinary and Animal Sciences University	Narsingdi	Shibpur	Drug	25	12	Upto HSC	No	Yes	No	Yes	Yes	Yes	No	Yes	Yes	No	Yes	Yes	Yes	Yes	No	No	Yes	No	Yes	Yes	Yes	No	No	No	No	No	No	Yes	No	Yes	No	No	Yes
167	Chattogram Veterinary and Animal Sciences University	Narsingdi	Shibpur	Drug	40	10	Upto HSC	No	Yes	No	No	Yes	Yes	No	Yes	Yes	No	Yes	Yes	Yes	No	No	No	Yes	Yes	Yes	Yes	Yes	Yes	Yes	No	No	No	No	Yes	Yes	No	Yes	No	No
168	Chattogram Veterinary and Animal Sciences University	Narsingdi	Shibpur	Drug	35	12	Graduate	Yes	Yes	No	Yes	No	Yes	Yes	No	No	No	Yes	No	No	Yes	Yes	No	Yes	No	Yes	No	No	No	No	Yes	Yes	Yes	No	Yes	Yes	Yes	No	No	No
169	Chattogram Veterinary and Animal Sciences University	Narsingdi	Shibpur	Drug	27	8	Graduate	No	Yes	Yes	Yes	Yes	Yes	No	Yes	Yes	No	Yes	No	No	No	No	No	Yes	No	No	No	Yes	No	No	No	No	No	No	Yes	No	No	No	No	No
170	Chattogram Veterinary and Animal Sciences University	Narsingdi	Shibpur	Drug	32	5	Graduate	No	Yes	Yes	No	Yes	Yes	No	No	No	No	No	Yes	Yes	No	Yes	No	Yes	No	Yes	Yes	Yes	No	No	No	No	No	No	Yes	No	No	No	No	Yes
171	Chattogram Veterinary and Animal Sciences University	Narsingdi	Narsingdi Sadar	Drug	35	3	Upto HSC	Yes	Yes	Yes	Yes	Yes	Yes	No	Yes	Yes	No	Yes	Yes	Yes	No	No	No	Yes	Yes	Yes	Yes	Yes	Yes	Yes	Yes	No	Yes	No	Yes	No	No	Yes	No	No
172	Chattogram Veterinary and Animal Sciences University	Narsingdi	Narsingdi Sadar	Drug	34	10	Graduate	Yes	Yes	Yes	Yes	Yes	Yes	No	No	No	No	Yes	Yes	Yes	No	No	No	Yes	No	Yes	Yes	Yes	Yes	Yes	No	No	No	Yes	Yes	No	Yes	Yes	No	Yes
173	Chattogram Veterinary and Animal Sciences University	Narsingdi	Narsingdi Sadar	Drug	40	12	Upto HSC	Yes	Yes	Yes	Yes	No	No	No	No	No	No	Yes	Yes	Yes	No	No	No	Yes	No	Yes	Yes	Yes	Yes	Yes	No	No	No	No	No	No	No	Yes	No	Yes
174	Chattogram Veterinary and Animal Sciences University	Narsingdi	Narsingdi Sadar	Drug	35	10	Upto HSC	Yes	Yes	Yes	Yes	No	No	No	No	No	Yes	Yes	Yes	Yes	No	No	No	Yes	No	Yes	Yes	Yes	Yes	Yes	No	No	Yes	No	Yes	No	No	Yes	No	No
175	Chattogram Veterinary and Animal Sciences University	Narsingdi	Narsingdi Sadar	Drug	38	7	Graduate	No	Yes	Yes	Yes	Yes	No	No	No	No	No	Yes	No	Yes	No	Yes	Yes	Yes	Yes	Yes	Yes	Yes	Yes	No	No	No	Yes	Yes	No	Yes	Yes	Yes	No	Yes
176	Chattogram Veterinary and Animal Sciences University	Comilla	Comilla Sadar	Drug	43	15	Upto HSC	No	Yes	No	Yes	Yes	Yes	No	Yes	Yes	No	Yes	Yes	Yes	Yes	No	No	Yes	No	Yes	Yes	Yes	No	No	No	No	No	No	Yes	No	Yes	No	No	Yes
177	Chattogram Veterinary and Animal Sciences University	Comilla	Comilla Sadar	Drug	40	5	Upto HSC	No	Yes	No	No	Yes	Yes	No	Yes	Yes	No	Yes	Yes	Yes	No	No	No	Yes	Yes	Yes	Yes	Yes	Yes	No	No	No	No	No	Yes	No	No	Yes	No	No
178	Chattogram Veterinary and Animal Sciences University	Comilla	Comilla Sadar	Drug	55	12	Graduate	No	Yes	No	Yes	No	Yes	No	No	No	No	Yes	No	No	Yes	Yes	No	Yes	No	Yes	No	No	No	No	Yes	Yes	Yes	No	Yes	Yes	Yes	No	No	No
179	Chattogram Veterinary and Animal Sciences University	Comilla	Comilla Sadar	Drug	35	10	Graduate	No	Yes	Yes	Yes	Yes	Yes	No	Yes	Yes	No	Yes	No	No	No	No	No	Yes	No	No	No	Yes	No	No	No	No	No	No	Yes	No	No	No	No	No
180	Chattogram Veterinary and Animal Sciences University	Comilla	Comilla Sadar	Drug	33	5	Graduate	No	Yes	Yes	No	Yes	Yes	No	No	No	No	No	Yes	Yes	No	Yes	No	Yes	No	Yes	Yes	Yes	No	No	No	No	No	No	Yes	No	No	No	No	Yes
181	Chattogram Veterinary and Animal Sciences University	Comilla	Laksam	Drug	25	10	Upto HSC	No	Yes	Yes	Yes	Yes	Yes	No	Yes	Yes	No	Yes	Yes	Yes	No	No	No	Yes	Yes	Yes	Yes	Yes	Yes	Yes	Yes	No	Yes	No	Yes	No	No	Yes	No	No
182	Chattogram Veterinary and Animal Sciences University	Comilla	Laksam	Drug	34	7	Graduate	Yes	Yes	Yes	Yes	Yes	Yes	No	No	No	No	Yes	Yes	Yes	No	No	No	Yes	No	Yes	Yes	Yes	Yes	Yes	No	No	No	Yes	Yes	No	Yes	Yes	No	Yes
183	Chattogram Veterinary and Animal Sciences University	Comilla	Laksam	Drug	40	9	Upto HSC	Yes	Yes	Yes	Yes	No	Yes	No	No	No	No	Yes	Yes	Yes	Yes	No	No	Yes	No	Yes	Yes	Yes	Yes	Yes	No	No	No	No	No	No	No	Yes	No	Yes
184	Chattogram Veterinary and Animal Sciences University	Comilla	Laksam	Drug	30	10	Upto HSC	Yes	Yes	Yes	Yes	No	No	Yes	No	No	Yes	Yes	Yes	Yes	No	No	No	Yes	No	Yes	Yes	Yes	Yes	Yes	No	No	Yes	No	Yes	No	No	Yes	No	No
185	Chattogram Veterinary and Animal Sciences University	Comilla	Laksam	Drug	42	8	Graduate	No	Yes	Yes	Yes	Yes	No	No	No	No	No	Yes	No	Yes	No	Yes	Yes	Yes	Yes	Yes	Yes	Yes	Yes	No	No	Yes	Yes	Yes	No	Yes	Yes	Yes	No	Yes
186	Chattogram Veterinary and Animal Sciences University	Comilla	Chauddagram	Drug	28	12	Upto HSC	No	Yes	No	Yes	Yes	Yes	No	Yes	Yes	No	Yes	Yes	Yes	Yes	No	No	Yes	No	Yes	Yes	Yes	No	No	No	No	No	No	Yes	No	Yes	No	No	Yes
187	Chattogram Veterinary and Animal Sciences University	Comilla	Chauddagram	Drug	45	8	Upto HSC	No	Yes	No	No	Yes	Yes	No	Yes	Yes	No	Yes	Yes	Yes	No	No	No	Yes	Yes	Yes	Yes	Yes	Yes	Yes	No	No	No	No	Yes	Yes	No	Yes	No	No
188	Chattogram Veterinary and Animal Sciences University	Comilla	Chauddagram	Drug	45	12	Graduate	Yes	Yes	No	Yes	No	Yes	Yes	No	No	No	Yes	No	No	Yes	Yes	No	Yes	No	Yes	No	No	No	No	Yes	Yes	Yes	No	Yes	Yes	Yes	No	No	No
189	Chattogram Veterinary and Animal Sciences University	Comilla	Chauddagram	Drug	30	13	Graduate	No	Yes	Yes	Yes	Yes	Yes	No	Yes	Yes	No	Yes	No	No	No	No	No	Yes	No	No	No	Yes	No	No	No	No	No	No	Yes	No	No	No	No	No
190	Chattogram Veterinary and Animal Sciences University	Comilla	Chauddagram	Drug	32	5	Graduate	No	Yes	Yes	No	Yes	Yes	No	No	No	No	No	Yes	Yes	No	Yes	No	Yes	No	Yes	Yes	Yes	No	No	No	No	No	No	Yes	No	No	No	No	Yes
191	Chattogram Veterinary and Animal Sciences University	Sylhet	Balaganj	Drug	40	12	Upto HSC	Yes	Yes	Yes	Yes	Yes	Yes	No	Yes	Yes	No	Yes	Yes	Yes	No	No	No	Yes	Yes	Yes	Yes	Yes	Yes	Yes	Yes	No	Yes	No	Yes	No	No	Yes	No	No
192	Chattogram Veterinary and Animal Sciences University	Sylhet	Balaganj	Drug	46	7	Graduate	Yes	Yes	Yes	Yes	Yes	Yes	No	No	No	No	Yes	Yes	Yes	No	No	No	Yes	No	Yes	Yes	Yes	Yes	Yes	No	No	No	Yes	Yes	No	Yes	Yes	No	Yes
193	Chattogram Veterinary and Animal Sciences University	Sylhet	Balaganj	Drug	45	9	Upto HSC	Yes	Yes	Yes	Yes	No	No	No	No	No	No	Yes	Yes	Yes	No	No	No	Yes	No	Yes	Yes	Yes	Yes	Yes	No	No	No	No	No	No	No	Yes	No	Yes
194	Chattogram Veterinary and Animal Sciences University	Sylhet	Balaganj	Drug	38	12	Upto HSC	Yes	Yes	Yes	Yes	No	No	No	No	No	Yes	Yes	Yes	Yes	No	No	No	Yes	No	Yes	Yes	Yes	Yes	Yes	No	No	Yes	No	Yes	No	No	Yes	No	No
195	Chattogram Veterinary and Animal Sciences University	Sylhet	Balaganj	Drug	35	5	Graduate	No	Yes	Yes	Yes	Yes	No	No	No	No	No	Yes	No	Yes	No	Yes	Yes	Yes	Yes	Yes	Yes	Yes	Yes	No	No	No	Yes	Yes	No	Yes	Yes	Yes	No	Yes
196	Chattogram Veterinary and Animal Sciences University	Sylhet	Golapganj	Drug	43	12	Upto HSC	No	Yes	No	Yes	Yes	Yes	No	Yes	Yes	No	Yes	Yes	Yes	Yes	No	No	Yes	No	Yes	Yes	Yes	No	No	No	No	No	No	Yes	No	Yes	No	No	Yes
197	Chattogram Veterinary and Animal Sciences University	Sylhet	Golapganj	Drug	35	15	Upto HSC	No	Yes	No	No	Yes	Yes	No	Yes	Yes	No	Yes	Yes	Yes	No	No	No	Yes	Yes	Yes	Yes	Yes	Yes	No	No	No	No	No	Yes	No	No	Yes	No	No
198	Chattogram Veterinary and Animal Sciences University	Sylhet	Golapganj	Drug	50	10	Graduate	No	Yes	No	Yes	No	Yes	No	No	No	No	Yes	No	No	Yes	Yes	No	Yes	No	Yes	No	No	No	No	Yes	Yes	Yes	No	Yes	Yes	Yes	No	No	No
199	Chattogram Veterinary and Animal Sciences University	Sylhet	Golapganj	Drug	30	10	Graduate	No	Yes	Yes	Yes	Yes	Yes	No	Yes	Yes	No	Yes	No	No	No	No	No	Yes	No	No	No	Yes	No	No	No	No	No	No	Yes	No	No	No	No	No
200	Chattogram Veterinary and Animal Sciences University	Sylhet	Golapganj	Drug	33	8	Graduate	No	Yes	Yes	No	Yes	Yes	No	No	No	No	No	Yes	Yes	No	Yes	No	Yes	No	Yes	Yes	Yes	No	No	No	No	No	No	Yes	No	No	No	No	Yes
201	Chattogram Veterinary and Animal Sciences University	Sylhet	Sylhet Sadar	Drug	25	5	Upto HSC	No	Yes	Yes	Yes	Yes	Yes	No	Yes	Yes	No	Yes	Yes	Yes	No	No	No	Yes	Yes	Yes	Yes	Yes	Yes	Yes	Yes	No	Yes	No	Yes	No	No	Yes	No	No
202	Chattogram Veterinary and Animal Sciences University	Sylhet	Sylhet Sadar	Drug	34	10	Graduate	Yes	Yes	Yes	Yes	Yes	Yes	No	No	No	No	Yes	Yes	Yes	No	No	No	Yes	No	Yes	Yes	Yes	Yes	Yes	No	No	No	Yes	Yes	No	Yes	Yes	No	Yes
203	Chattogram Veterinary and Animal Sciences University	Sylhet	Sylhet Sadar	Drug	43	15	Upto HSC	Yes	Yes	Yes	Yes	No	Yes	No	No	No	No	Yes	Yes	Yes	Yes	No	No	Yes	No	Yes	Yes	Yes	Yes	Yes	No	No	No	No	No	No	No	Yes	No	Yes
204	Chattogram Veterinary and Animal Sciences University	Sylhet	Sylhet Sadar	Drug	32	10	Upto HSC	Yes	Yes	Yes	Yes	No	No	Yes	No	No	Yes	Yes	Yes	Yes	No	No	No	Yes	No	Yes	Yes	Yes	Yes	Yes	No	No	Yes	No	Yes	No	No	Yes	No	No
205	Chattogram Veterinary and Animal Sciences University	Sylhet	Sylhet Sadar	Drug	42	5	Graduate	No	Yes	Yes	Yes	Yes	No	No	No	No	No	Yes	No	Yes	No	Yes	Yes	Yes	Yes	Yes	Yes	Yes	Yes	No	No	Yes	Yes	Yes	No	Yes	Yes	Yes	No	Yes
206	Chattogram Veterinary and Animal Sciences University	Mymensingh	Trishal	Drug	28	12	Upto HSC	No	Yes	No	Yes	Yes	Yes	No	Yes	Yes	No	Yes	Yes	Yes	Yes	No	No	Yes	No	Yes	Yes	Yes	No	No	No	No	No	No	Yes	No	Yes	No	No	Yes
207	Chattogram Veterinary and Animal Sciences University	Mymensingh	Trishal	Drug	50	10	Upto HSC	No	Yes	No	No	Yes	Yes	No	Yes	Yes	No	Yes	Yes	Yes	No	No	No	Yes	Yes	Yes	Yes	Yes	Yes	Yes	No	No	No	No	Yes	Yes	No	Yes	No	No
208	Chattogram Veterinary and Animal Sciences University	Mymensingh	Trishal	Drug	43	12	Graduate	Yes	Yes	No	Yes	No	Yes	Yes	No	No	No	Yes	No	No	Yes	Yes	No	Yes	No	Yes	No	No	No	No	Yes	Yes	Yes	No	Yes	Yes	Yes	No	No	No
209	Chattogram Veterinary and Animal Sciences University	Mymensingh	Trishal	Drug	27	8	Graduate	No	Yes	Yes	Yes	Yes	Yes	No	Yes	Yes	No	Yes	No	No	No	No	No	Yes	No	No	No	Yes	No	No	No	No	No	No	Yes	No	No	No	No	No
210	Chattogram Veterinary and Animal Sciences University	Mymensingh	Trishal	Drug	32	5	Graduate	No	Yes	Yes	No	Yes	Yes	No	No	No	No	No	Yes	Yes	No	Yes	No	Yes	No	Yes	Yes	Yes	No	No	No	No	No	No	Yes	No	No	No	No	Yes
211	Chattogram Veterinary and Animal Sciences University	Mymensingh	Haluagat	Drug	40	10	Upto HSC	Yes	Yes	Yes	Yes	Yes	Yes	No	Yes	Yes	No	Yes	Yes	Yes	No	No	No	Yes	Yes	Yes	Yes	Yes	Yes	Yes	Yes	No	Yes	No	Yes	No	No	Yes	No	No
212	Chattogram Veterinary and Animal Sciences University	Mymensingh	Haluagat	Drug	46	12	Graduate	Yes	Yes	Yes	Yes	Yes	Yes	No	No	No	No	Yes	Yes	Yes	No	No	No	Yes	No	Yes	Yes	Yes	Yes	Yes	No	No	No	Yes	Yes	No	Yes	Yes	No	Yes
213	Chattogram Veterinary and Animal Sciences University	Mymensingh	Haluagat	Drug	25	15	Upto HSC	Yes	Yes	Yes	Yes	No	No	No	No	No	No	Yes	Yes	Yes	No	No	No	Yes	No	Yes	Yes	Yes	Yes	Yes	No	No	No	No	No	No	No	Yes	No	Yes
214	Chattogram Veterinary and Animal Sciences University	Mymensingh	Haluagat	Drug	38	12	Upto HSC	Yes	Yes	Yes	Yes	No	No	No	No	No	Yes	Yes	Yes	Yes	No	No	No	Yes	No	Yes	Yes	Yes	Yes	Yes	No	No	Yes	No	Yes	No	No	Yes	No	No
215	Chattogram Veterinary and Animal Sciences University	Mymensingh	Haluagat	Drug	35	8	Graduate	No	Yes	Yes	Yes	Yes	No	No	No	No	No	Yes	No	Yes	No	Yes	Yes	Yes	Yes	Yes	Yes	Yes	Yes	No	No	No	Yes	Yes	No	Yes	Yes	Yes	No	Yes
216	Chattogram Veterinary and Animal Sciences University	Mymensingh	Bhaluka	Drug	43	15	Upto HSC	No	Yes	No	Yes	Yes	Yes	No	Yes	Yes	No	Yes	Yes	Yes	Yes	No	No	Yes	No	Yes	Yes	Yes	No	No	No	No	No	No	Yes	No	Yes	No	No	Yes
217	Chattogram Veterinary and Animal Sciences University	Mymensingh	Bhaluka	Drug	40	7	Upto HSC	No	Yes	No	No	Yes	Yes	No	Yes	Yes	No	Yes	Yes	Yes	No	No	No	Yes	Yes	Yes	Yes	Yes	Yes	No	No	No	No	No	Yes	No	No	Yes	No	No
218	Chattogram Veterinary and Animal Sciences University	Mymensingh	Bhaluka	Drug	45	12	Graduate	No	Yes	No	Yes	No	Yes	No	No	No	No	Yes	No	No	Yes	Yes	No	Yes	No	Yes	No	No	No	No	Yes	Yes	Yes	No	Yes	Yes	Yes	No	No	No
219	Chattogram Veterinary and Animal Sciences University	Mymensingh	Bhaluka	Drug	32	4	Graduate	No	Yes	Yes	Yes	Yes	Yes	No	Yes	Yes	No	Yes	No	No	No	No	No	Yes	No	No	No	Yes	No	No	No	No	No	No	Yes	No	No	No	No	No
220	Chattogram Veterinary and Animal Sciences University	Mymensingh	Bhaluka	Drug	33	5	Graduate	No	Yes	Yes	No	Yes	Yes	No	No	No	No	No	Yes	Yes	No	Yes	No	Yes	No	Yes	Yes	Yes	No	No	No	No	No	No	Yes	No	No	No	No	Yes
